# Supplementary material for: Does the Time of Day at Which Endocrine Therapy Is Taken Affect Breast Cancer Patient Outcomes?
Source: Curr Oncol. 2021 Jul 6;28(4):2523–8. doi: 10.3390/curroncol28040229 (PMC8293101; doi:10.3390/curroncol28040229)
Supplement: Supplementary file 1 [file curroncol-28-00229-s001.zip]

Archive with 3 entries (2 files):
- curroncol-1281526-supplementary/Supplemental Figures/
- curroncol-1281526-supplementary/Supplemental Figures/Supplemental Figure S1.pdf
- curroncol-1281526-supplementary/Supplemental Figures/Supplemental Figure S2.pdf
